# Supplementary material for: The effect of cochlear implantation on autonomy, participation and work in postlingually deafened adults: a scoping review
Source: Eur Arch Otorhinolaryngol. 2020 Nov 27;278(9):3135–54. doi: 10.1007/s00405-020-06490-x (PMC8328847; doi:10.1007/s00405-020-06490-x)
Supplement: Supplementary file 1 — Appendix 1: Search strategy PubMed (XLSX 40 KB) [file 405_2020_6490_MOESM1_ESM.xlsx]

## Sheet: Inclusie
							Intro	Methods							Primary objective of publication related to scoping review outcomes of interest?				Results	Discussion		Conclusion
Outcome of interest			Author name(s)	Year	Country	Title	Aim/objective of study	Study design | additional information	Qualitative/quantitative	Participants	n (number of patients)	Intervention	Comparison	Outcomes	Work	autonomy	participation	Measurement tools	Outcome results	Interpretation made by the studies author.	Limitations	Main conclusionof study	Recommendations research
	Work	Participation	Chapman et al	2017	Denmark	THE RELATIONSHIP BETWEEN COCHLEAR IMPLANTSAND DEAF IDENTITY	Investigate the effect of CI on deaf identity and experiences of discrimination, limitations and challenges, friendships and social participation, and well- being. Additionally, the age of implantation is used to explore potential differences in development.	Cross-sectional| Part of Danish National survey	Quantitative	Patients with severe-profound hearing loss aged 16-64 derived from the National Survey of Denmark	801 (254 with CI, 547 without CI)	CI	CI vs no CI	Experiences of discrimination, limitations and challenges, friendships and social participation, and well- being.	no	-	yes	Self-made questionnaire (4 questions regarding how often they participate in social activities on a 4 point likert scale)	No differences in discrimination, limitation and challenges were observed. CI group (total and over 25) reported higher levels of feeling limited than those without CI. Without CI significantly more likely to participate in deaf culture activities and socialize with deaf friends. With a CI were more likely to socialize with hearing people than those without a CI. With respect to participation in …	Largest differences as a result of CI in terms of friendships and participation were observed in the over 25 group, where it was lowered after CI. CI users felt more limited by their hearing. CI users less likely to report cultural differences.	low number of participants in each group due to division by age. Possible participation bias. Cross-sectional design, making it difficult to draw casaul conclusions.	CI more likely to feel limited by hearing loss and less participation in mainstream organisational activities.	Dig deeper into the interrelating factos of commication and social participation that affect life outcomes for people with CI. Study deaf population using an instrument validated on the deaf population.
	Work		Clinkard et al	2015	Canada	The economic and societal benefits of adult cochlear implant implantation: A pilot exploratory study	Determine association between receiving a CI and change in income in a diverse group of CI users. Additionally, investigate the effect of pre-implant hearing score on income post-implant.	Cross sectional study | Exploratory observational pilot study	Quantitative	CI users under 65	65	CI	Pre vs post CI	Income and employment status	yes	-	-	Self-made questionnaire	31% reported increase in income >20.000 after CI. Employment was increased from 40 to 49 (out of 65).	These results suggest CI may improve employment outcomes. Cost-benefit calculations may need to include the gain in income as a result of cochlear implantation. Additionally, an increase in employment of 22% may also reduce the utilization of social and disability assistance by these patients.	Self-reported. No control group. Income was categorized in attempt to overcome inherent biases of study design. These income brackets may affect precision. Limited number of factors could be entered into the logistic regression. Even though the author attempted to correct for bias, other factors may be present.	Initial evidence that CI is associated with post implantation income rise. This suggests that increasing access to cochlear implantation may provide further significant individual and societal economic benefit.	A large scale prospective study with government tax data. Investigate who should be given priority for cochlear implantation. Investigate if employment status is associated with decreased utilization of social and disability assistance.
	Work		Czerniejewska-Wolska	2015	Poland	Quality of life and hearing after cochlear implant placement in patients over 60 years of age	Multicenter evaluation of the quality of life and quality of hearing after Nucleus® cochlear implant placement in patients over 60 years of age.	Retrospective | from international prospective database IROS	Qualitative	Patients who were at the age of 60 or more were included in the study.	20 (12 male and 8 female patients). Average age at moment of implantation was 67.8 years (min. 60, max. 80 years)	CI	Pre vs post	work	No	-	-	Not specified	Most subjects, i.e. 14 individuals, are currently retired, one is a half-time worker while 2 subjects are full-time workers who are willing to continue working. Three subjects reported to be neither retired nor working. As self-assessed by the subjects, hearing impairment always or sometimes affected their work before surgery. One year after using the cochlear implants, two patients declared that…	No clear discussion points made regarding our outcomes of interest	Not Specified	Not regarding our outcome	Not specified
	Work		Fazel	2007	UK	Patient employment status and satisfaction following cochlear implantation	To look specifically at the effect receiving a cochlear implant has on the recipients’ employment status and opportunities in adults.	Cross-sectional | Retrospective view of participants.	Quantitative	All patients were 19 years old or above at the time of the implant. Those still undertaking educational activity were excluded	65 (39 male, 26 female). (age 19-62.)	CI	Pre vs post CI	Employment status, job satisfaction, and employment opportunities.	yes	-	-	A unspecified standardised questionnaire was devised which aimed to examine the effect cochlear implantation had on employment.	Before CI, 20 of 65 participants were unemployed. 12 of the 20 unemployed prior to implantation believed reason for unemplyment was their hearing disability. After CI, 6 of these 12 were able to find jobs. All 6 believed this was due to improved hearing reults of CI. Another 3 patients also found a job post CI but considerd this not to be related to improved hearing. Of the remaining 11 patients …	Eventough not statistically significant given the samll numbers, there are patients who are increasingly able to acces the labour market. The patients working in offices based environments and voactional or 'blue collar' jobs were proportionally the same between pre and post implantation. Job satisfaction represents several factors and does not soley represent improvement in hearing, however it d…	Unexpectedly high response rate (81.3%) might suggest more motivated patient group. Retrospective questionnaire susceptible to recall bias. Employment status is a main outcome but depends on a wide range of counfounding variables. CI in 2001 are far superior in performance to those from 1988 used in this paper.	Cochlear implantation in this adult group has been shown to have a positive impact on employment status and prospects. The likelihood of being employed increasing post implantation. It also contributes to a higher job satisfaction. Furthermore, it also improves the recipient’s perception of his/her employment opportunity	Assess how much further implantation in early childhood could minimise the employment disadvantage that is currently experienced by patients suffering from sensorineural hearing defects.
	Work		Härkönen	2017	Finland	Hybrid cochlear implantation: quality of life, quality of hearing,and working performance compared to patients with conventionalunilateral or bilateral cochlear implantation	The purpose of this study was twofold: (1) to evaluate the long-term effects of hCIs on QoL, QoH, and working performance in adult patients; and (2) to compare these results to patients with conventional unilateral or bilateral CI.	Cross-sectional | Retrospective view of participants.	Quantitative	hCI patients (5 women and 3 men), mean implantation age of 49 (range 25–70 years)	8 (however one patient was retired and did not participate in the work-related questionnaire)	Hybrid CI	hybrid CI pre and post.	Working performance. (Quality of Life, Quality of Hearing)	Yes	-	-	The questionnaire measuring working performance has not been validated. The patients’ QoL (GBI), QoH (SSQ)	Working performance clearly improved after the hCI. Patients managed better at work and the implantation had a postivie influence on their career planning. Easier communication with co-workers. Patients were more active in working environment and more alert after the working day. In all comaprison groups, working performance increased.	No clear discussion points made regarding our outcomes of interest	Due to the small number of patients and large variation, for example, in duration of deafness, the duration of CI experience, and cause of deafness among the patients, it is difficult to create matched pairs for comparison. - - - -Therefore, our results may reflect individual experience and performance, and out-comes may not be directly derived from the CI treatment option.	Cochlear implantation improves (quality of life, quality of hearing, and) working performance in patients with severe sensorineural high-frequency hearing loss.	Larger multi-center studies are needed to overcome the presented limitation.
		Participation	Hawthorne	2004	Australia/New Zealand.	Evaluating the health-related quality of life effects of cochlear implants: a prospective study of an adult cochlearimplant program	To prospectively document the extent of (the HRQoL) and hearing social participation benefits experienced by adult patients receiving CI in Australia and NewZealand, using a parsimonious research protocol. (Intervention related benefits were defined as changes in either HRQoL or in social participation related to hearing. )	Prospective study	Quantitative	Implanted patients in Brisbane and Auckland. Pre implantation moderate to profound hearing loss.	34	CI	Pre vs post CI	Social participation.(and Health related quality of life)		-	yes	HPS for measuring social participation. The HPS is a shortened form of the Glasgow Health Status Inventory. AQoL for measuring health related quality of life.	HPS scores: Baseline mean 0,48 (SD 0,15), 3 months follow-up mean 0,64 (SD 0,16), 6 months follow-up mean 0,68 (SD 0,18). For the HPS scores there were significant differences between baseline and 3-month follow-up measures, and between 3-month and 6-month follow-up measures. There were no significant differences in the HPS scores by SES. ( In addition the relationship between AQoL benefit and SE…	For the HPS scores findings suggest that the social participation of recipients rapidly improved following implanation and then plateaued. (The suggestive relationship between the AQoL change score and hearing loss may imply that those with profound hearing loss obtained better AQoL outcomes when compared with those with severe-to-moderate hearing loss. There was no association between hearing lo…	Not Specified	There is a large positive effect on both the social participation and the HRQoL of cochlear implantees over a 6-monthfollow-up period.	Not specified
Autonomy/independence		Participation	Hogan	2001	Australia/New Zealand.	Health-related quality-of-life outcomes from adult cochlear implantation: a cross-sectional survey	The purpose of this study was to examine the extent to which cochlear implants and related rehabilitation improve health-related quality-of-life(HRQoL) and social participation for deafened adults and their partners.	Cross sectional | pilot survey	Quantitative	All existing CI patients at three metropolitan cochlear implant clinics in theSouth Pacific (Brisbane Mater, Royal Prince Alfred Sydney and National Audi-ology Centre, Auckland)	202 participants ( 148 CI, 54 no-CI patients.) 136 partners (105 from implantees, and 31 from non-implantees.)	CI	CI vs no CI	Social particpation (and Quality of life)		No	Yes	Participation Scale (PS). Derived from the Glasgow Health Status Inventory. (Consists of three dimensions measuring self-esteem, social itneraction and hearing handiap). They also used the AQoL quality of life measure with a subdomain regarding independ living.	Unadjusted: Social interaction 27% higher in CI group (effect size +0.95), self-esteem 37% higher in CI group (effect size +0.65) and hearing handicap was 29% higher in CI group (effect size +0.82). After adjustment for other variables, the PS scores were no longer statistically different by F1 or F2. Overall, the effect size was still statistically different after adjustment, with an increase of…	Unadjusted: Overall, results suggest that cochlear implants have a large effect on recipients’ lives. Both unadjusted and adjusted results suggest cochlearimplants have a large impact on recipients’ social participation. | No further narrative describing the outcomes of the sub-scale independt living. There were no statistical significant diffrences observed on this outcome when comparing implant…	As with all cross-sectional surveys, the internal and external validity of this study are circumscribed by the lack of researcher control over voluntarism; assignation to treatment; the treatment itself (cochlear implants); and the concurrent data collection. The problem with cross-sectional surveys involving concurrent data is in relation to describing causal models.	These data demonstrate that the cochlear implant programme may enhance HRQoL and reduce the experience of disability for deafened adults. However, they also suggest that these efforts can be improved on substantially, as the quality of life for both patients and partners lies well below population norms. Improvements may be achieved infurther reducing the experience of disability through communic…	Investigating ways of improving the socioeconomic position of respondents by working to enhance employment outcomes both with regardto gaining access to employment and through enhancing the experience of implantees at work.
	Work	Participation	Hogan	1997	Australia	Implant outcomes : towards a mixed methodology for evaluating the efficacy of adult cochlear implant programmes	To develop an evaluative methodology to describe and measure the nature of psychosocial benefits, if any, arising from cochlear implantation.	Cross sectional	Mixed	CI users in Australia. Severe to profound impaired individuals contacted via the self-help group Better Hearing Australia. And deafened adults via the South Australian Health Commission's Health Omnibus Study.	18 CI users were interviewd. 129 CI users. 78 severe to profound hearing impaired. And 33 deafened adults filled in the questionnaire	CI	Pre vs post CI	Percepions of Implant benefit. Social Connectednes. Work and income. ( Enhanced communication)	No (Partially to develop tool)		No (Partially to develop tool)	Semi structured interviews. and a brief 14 point, socioeconomic status questionnaire, supplemented with sociodemographic items. The Code-Muller protocol – Revised (revised for this study)	The mean CMP-R score for implantees was 3.59 (SD 0.68) while non-implantees scored 2.78 (SD 0.6). One third of non-implantees’ scores fell below the 2.5 mark (that is, perceiving that their communication skills and social confidence were deteriorating. Employment outcomes did not improve for re- spondents following implantation, with the majority of implantees (91 YO) reporting no ‘no-change’ pre…	Most implantees are left to work out their own employment situation. Those implantees who retained or regained employment following implantation, found that the way they were treated at work improved. Part of the net benefit at work results from the implantee’s enhanced ability to participate in spon- taneous communication with peers. Implantation has enabled a limited number of respondents to re…	Not Specified	Results emerging from the initial application of these measures indicate that cochlear implantation can result in substantive, interpersonal and social gains for deafened people. These gains could be further enhanced if implant programmes were systematically linked into community education and employment training programmes.	The overall reliability of these measures needs to be further examined within a study that follows a prospective design, and that encompasses the necessary links with employment and community education programmes
	Work		Hogan	2002	Australia	It's a whole new ball game! Employment experiences of people with a cochlear implant	An understanding about the impact of cochlear implants on the implantee’s working life is required as it will provide insight into the mechanics of what is required to make rehabilitative interventions most effective. To these ends, the qualitative study reported in this paper examines the impact of implant technology on the working lives of implantees.	Cross sectional	Qualitative	CI users in Australia and new zealand. Participants are of a diverse range of ages, skills, interests, occupations and abilities.	12 (5 male, 7 female. age range 39- 60)	CI	Pre vs post CI	Work experience pre and post CI.	Yes	-	-	Focus group methodology. A semi-structured interview schedule was used to promote group discussion.	At work, to be deaf is to risk being positioned as untrustworthy, suspect and incompetent. Deafened employees have to work to constantly prove themselves as competent employees. Any sign of failure to achieve the routine is attributed to one’s deafness. Avoidance of non-vital communications and of the frustrated awkwardness of communication breakdowns with peers, of not beingable to follow what i…	Within the before and after narrative there are a range of issues that evidently facilitate access to and retention of employment. To achieve such outcomes,the technology needs to be combined with social processes, the device itself does not create better jobs. Rather, respondents demonstrate that sustained employment is facilitated by: (i) maximizing opportunities; (ii) having a flexi-ble attitu…	Not Specified	Cochlear implantation has resulted in significant benefits to deafened adults in the workplace. Respondents indicated that as a result of implantation they are more confident and independent in the workplace, they report greater job satisfaction and prospects for their future.	Quantifiable factors such as actual earnings, position held, access to training and promotion, and job satisfaction, along with qualitative factors such as the nature of peer relationships,actual duties and opportunity to participate in workplace communication, need to be documented in a prospective study. Further research documenting employer perspectives on implantee productivity outcomes may a…
	Work		Huarte	2016	Spain	Work Activity in Patients Treated With Cochlear Implants	Explore the impact of cochlear implants on the working life of adults with bilateral severe-profound hearing loss by the application of a first version of a working life satisfaction questionnaire for patients implanted with an CI.	Cross sectional study | Retrospective questions	Quantitative	Patients with bilateral profound sensorineural hearing loss treated with CI with at least 6 months work experience.	60 (34males and 26 females, with a mean age of 47.92 years (range: 26-64 years), and a mean period of CI use of 9 years (1-22 years).)	CI	Pre vs post CI	Working life satisfaction	Yes	-	-	Retrospective Working life satisfaction questionnaire (rWLSCI) for pateints implanted with a CI.	Of the 60 respondents, 50 (83.3%) were actively employed. 12 (20%) had found employment after implantation of the CI, of whom 5 (41.4%) thought that this was thanks to the CI. 11,6% worked part-time and 71.67% fulltime. 94% was satisfied with their work. 81,6% felt they were able to meet employment obligations. 93,5% felt more motivated to go to work after they received the CI. 79,3% felt more co…	None made by the authors regarding our outcome measures	None reported	CI are very useful in enchancing working life and social skills because they encourgae implanted patients'ability to communicate. Developing tools to assess the quality of working life of patients with CI is of great interest.	It would be useful to select the most relevant questions from the questionnaire using Cronbach’s alpha. Likewise, a test retest should be performed. Finally, the optimised questionnaire should be tested in a multi-centre, international study of Spanish speakers
	Work		Kos	2006	Switzerland	Professional occupation after cochlear implantation	The aims of this study were to test the assumption that cochlear implants help profoundly deaf adults to maintain or even to develop their professional occupations, and to identify elements that could contribute to or, on the contrary, impede such patients’professional success.	Cross sectional study| Retrospective view of participants (partially)	Quantitative	Post lingually deaf adults aged 18 years or older at the time of implantation.	60 completeded and returend questionnaire.	CI	Pre vs post CI	Work and career opportunities.	Yes	-	-	An unspecified questionnaire focusing on their professional activities.	At time of implantation 34 (of 60) had been professionally active. After implantation 4 had achieve positive career developments, 2 had been promoted to managment, 2 had moved to jobs which required better skills. 5 had become profesionally inactive. One had decided to retire because of workplace discrimination in spite of improvement due to CI. 2 were foreced to leave work due to vestibular defi…	Although unfair, it is justifiable to assume that hearing handicapped patients, even when well rehabilitated with cochlear implants, are still not viewed as first choice candidates for a job and they are probably the last to be engaged and the first to be dismissed when finances dictate. This hypothesis is supported by the six respondents who stated they had suffered discrimination at job intervi…	It is not valid to assume all patients who maintained their job (85%) after CI would have stopped if they were not implanted. In spite this limitation this study supports the fundamental pricniple of the Swiss social security agency, to finance methods of rehabilition designed to maintain patients in their jobs.	CI users may retain and develop their professional skills. Implantees may also progress in the development of new non professional activities. In spite, CI may still be perceived as insufficient to enable satisfactory hearing to facilitat further learning or career develoment - not by implantees but potential employers.	Not specified
Autonomy			Lachowska et al	2013	Poland	Is cochlear implantation a good treatment method for profoundly deafened elderly?	To analyze the benefits of CI in elderly patients (>60 years old) based on audiological and speech perception assessments along with evaluation of CI influence on daily activities.	Retrospective | prospective measurement appears to be part of clinical procedure	qualitative	Elderly patients (60+) with postlingual bilateral Hearing loss. With unilateral CI.	31 (Age at time of implantation had a range from 60 to 87 years old)	CI	Pre vs post CI	Interactions with household members, relatives, and friends; the openness to meet new people and to engage in new interactions; and independence in everyday activities like going out, shopping, or doctor’s appointments.		No (identified)	-	Interview style questions	In the low benefits group (in terms of audiological improvement), social interactions remained minimal. In the good and very good benefits groups, independence and social activities increased.	Through improved communication, patients gained independence from their family members. According to their statements they cannot imagine a life without the device.	None reported	Elderly patients gained more indepence after implantation as a result of improved communication, offering them a chance to become more active in everyday life.	Future research and publications are needed for better understanding of differences in the benefits of CI in older patients.
	Work		Looi	2011	New Zealand	Quality-of-life outcomes for adult cochlear implant recipients in New Zealand	The overall aim of this study was to examine the effect of cochlear implantation on QOL for New Zealand (NZ) adult recipients. There were two aims to this study: - To investigate the effect of a CI on QOL for adult recipients in NZ; and - To determine which aspects of life that these changes are most noticed. It was hypothesised that the CI group will have higher QOL ratings than those on the WL …	Cross sectional	Quantitative	CI-group : Postlingually deafened adult CI recipients WL- group: Postlingually deafened adults on the waiting list for a CI	94 responses (58%) were received from current CI recipients (mean age: 56.5, 36 male, and 58 female) and 70 responses (62%) from those on the WL (mean age 56 and 5 months, 32 male and 38 female). All returned questionnaires were sufficiently completed for inclusion in the analysis.	CI	CI vs no CI (WL)	Work	No	-	-	Selfmade questionnaire and consisting of NCIQ and CSIQ	the CI was associated with increased participation in employment and leisure. 51% of the WL participants felt that their hearing impairment caused difficulties in their work or studies; this was the case for only 5% of CI recipients (Q6). The CI was also associated with improved job satisfaction, broadened future employment opportunities, and improved the quality of leisure activities such as wat…	No clear discussion points made regarding our outcomes of interest. It could be speculated that improvements in QOL could be primarily attributed to improved communication. For example, showed that the improved auditory benefit that the recipient obtained from their CI allowed them to communicate with more confidence which resulted in improvements in QOL. This was reflected in this study with the…	the ‘Hawthorne effect’ needs to be accounted for in interpreting the results of the current, and other similar studies. The Hawthorne effect in these situations would be where the receipt of a new, sophisticated device (the CI) results in an over-enhanced perception of improvement.	Not regarding our outcome	Assessment of CI outcomes should include both disease-specific and generic QOL measures, in addition to the usual speech perception tests, in order to obtain a holistic picture of the effect of implantation. Optimally these should be conducted both pre- and post-implantation, and used to inform counselling, habilitation and ensuring realistic expectations that are neither unachievable, nor too co…
Autonomy	Work	Participation	Maki et al	2014	Sweden	From isolation and dependence to autonomy – expectations before and experiences after cochlear implantation in adult cochlear implant users and their significant others	Examine expectations and impact of CI on lives of patients and significant others (SO).	Cross sectional | retrospective view of participants	Qualitative	Unilateral CI users (>18 years at time of implantation) who have received their implants at least 12 months prior to participation	101 CI. 87 significant other (SO).	CI	Pre vs post CI	Autonomy, social life, normality and overall well-being	No(not specific but identified)	No(not specific but identified)	No(not specific but identified)	Self-made open ended questionnaire for patient and SO covering areas such as pre-operative expectations and positive and negative factors related to the implantation.	Perceived life changes after implantation also affected the lives of SO. State of normality and perceived autonomy fascilitated the interaction between CI users and other people. After CI people gained more perception of not being seen dfiferently than other people. The gain in engagement was mentioned by both the patient and SO. After CI patients felt more able to perform certain work tasks and …	Open ended questionnaire gives more detailed information than multiple choice. This is important in a heterogenous group such as CI recipients. The expectations reported might reflect what the CI-users and their significant others experienced as outcomes from the implantation, overlooking expectations not met due to all the positive outcomes. The view of SO may reflect the CI user's view instead …	Data was collected retrospectively, in many cases some years have passed since implantation. Thus reported exptectations may have been influenced by perceived outcomes of the implantations.	The CI increases well-being an satisfaction in life for both CI-users and their significant others, especially regarding enhanced autonomy, normality and everyday social life. The study did not aim at generating a theory, and cannot be generalized to other contexts.	Analyze effect of CI in depth, in particular in those who do not experience the expected benefit of CI, possibly through in depth interviews. Study the effect of new technology and changed CI indications.
	Work		Mo	2004	Norway	Cochlear implants and health status: a comparison with other hearing impaired patients	The aim of this study was to compare adult CI patients with 2 different groups of severely to profoundly deafened adults in a cross-sectional study by using a generic HRQOL measure in addition to a depression and anxiety measure and 2 disease-specific instruments.	Cross sectional study	Quantitative	CI group Deaf adults more than 18 years of age received multichannel Cis | no ci group: The first group, called the hearing aid (HA) group, consisted of adults with hearing loss greater than 60 dB hearing level (HL) as an average for 0.5, 1, and 2 kHz in the better ear, using hearing aids. | The second group, called the non-CI group, consisted of adults with profound postlingual hearing loss and …	82 CI users, 59 HA users, 35 no CI but had been assessed for CI (74% HA users) devided over 2 subgroups: A (n=19) met the criteria but did not rceive an implant for other reasons. B: (n=16) rejected for CI because hearing levels were too good.	CI	CI vs No CI	Work	No (part of scale)	-	-	Subscales of PQLF (Patient Quality of life Form)	In the categories concerning relations to close individuals, hobbies, and work, there were no significant differences. The differences were not significant in any of the categories when we compared the CI group with the HA group (Table 3). Implant group (n=82) mean subscale score "work" 3.33. Non-implant A ( n=19) 3.11. Non impalnt B (n=16) score is 3.44. HA group n = 59 with a score of 3.19. All…	Not further specified regarding this outcome	The non CI and the HA groups must not be regarded as direct control groups to the CI group. In our opinion, nonCI subgroup A represents the group of postlingually deafened adults most comparable to CI patients. The HA group was included to strengthen the study by making a comparison also with profoundly hearingimpaired patients. Nonoperated implant candidates have earlier been regarded as unsuita…	In the categories concerning relations to close individuals, work, and hobbies, there were no significant differences.	Not specified to our outcome of interest. However, the results in our study suggest that generic HRQOL measures like the SF-36 seem to be of limited value in evaluation of patients with hearing impairment.
	Work		Mo	2005	Norway	Cochlear Implants and Quality of Life: A Prospective Study	To evaluate changes in quality of life, anxiety, and depression after cochlear implantation in adults.	Prospective study	Quantitative	Postlingually deafened adults CI candidates	27 postlingually deafened adults CI candidates. 29 were asked to participate Data were obtained before surgery and 12 to 15 months after surgery. Twentyseven of 29 (93%) responded.	CI	Pre vs Post CI	Work	No (part of scale)	-	-	Subscales of PQLF (Patient Quality of life Form)	In the PQLF, the differences were statistically significant, with Bonferroni correction in all categories except “hobbies” and “work” (Table 3). Table 3: subscale "work": preop mean 3.00 (sd 1.02), postop mean 3.60 (sd 0.78) with a p-value of 0.08 | |In the categories “work” and “hobbies,” the differences were not statistically significant; 18 and 13 [participants] improved, 5 were unchanged in b…	Not further specified regarding this outcome	When measuring changes in psychological state and quality of life from medical treatments, there will always be a possibility that one is measuring changes resulting from the feeling of being taken care of, instead of changes resulting from a specific treatment.	Our results show that the cochlear implant recipients after surgery achieved statistically significant improvements in the ability to communicate, were less isolated, had less feeling of being a burden, and had better relations with their nearest and friends compared with before surgery. [they did not find a statistically significant diffrence in the domains "work" and "hobbies"]	Not specified to our outcome of intereset; however, For further QOL investigations, we recommend including a measure of psychological change in addition to one or more disease-specific instruments; we do not think the generic measure SF-36 is sensitive enough in this patient category. We recommend a follow-up period of 24months or more to investigate if the changes in QOL or psychological state a…
	Work		Monteiro et al	2012	Canada	Cochlear Implantation: A Personal and Societal Economic Perspective Examining the Effects of Cochlear Implantation on Personal Income	To determine the economic effects of severe to profound deafness in terms of employment and income, as well as the subsequent effects of cochlear implantation on income.	Retrospective cohort	Quantitative	Adult patients with severe to profound hearing loss. And were enrolled in the CI program from 1984 to 2009	381	CI	Pre vs post CI	Employment status and income	yes	-	-	Self-made questionnaire	51.1% reported employment post CI, which is an increase of 10.8% compared to before CI. 34.2% of the patients reported a change in their employment after CI, of which 77.8% was a positive change, compared to 22.2% who either suffered a negative impact on employment or elected to retire shortly following implantation. 83.8% of those who experienced a positive change in their employment after impla…	The increase in tax income as a result of improved employment status and income can help offset the initial cost of the CI. CI does not only benefit individuals economically, but also society by increasing production and tax income.	Gathering tax data from individual patients would be more accurate for analysis than through questionnaires, but it has ethical concerns.	Unilateral CI appears to result in benefits from an income and economic perspective. The benefit not only helps offset initial scoietal costs of implantation but may also benefit's society trough an increased taxation pool.	Evaluate economical benefit using tax income data of individual patients. Future studies will help further elucidate the magnitude of the beneficial effect to society through increased taxation pool and offset inital societal costs. Future studies using this methodology will help support or refute the trends seen in our cohort.
Autonomy			Neria et al	2011	USA	EMERGING ADULTS WITH COCHLEAR IMPLANTS: THEIR EXPERIENCES AND LIFEWORLDS	Describe the experiences of emerging adults with Cis and the impact the device has on their social lives and self-perceptions.	Cross sectional | emerging adults	Qualitative	Profoundly deaf CI users aged 21-27 ("emerging adults"). More than 5 months CI use.	5 (2 male,3 female)	CI	Pre vs post CI	From a phenomenology theoretical framework: Experiences of Change in social relationships		No (identified)	-	Multiple (in depth) Open ended interviews were conducted and video taped and/or audio recordedwith each participant.	Every participant suggested that the CI enhanced his/her confidence in someway. Their confidence promoted autonomy and social integration. All participants reported that their CI influenced their ability to gain independence and/or confidence in the hearing world.	All participants developed their own identity and showed signs of moving towards autonomy.	None reported	CI is likely to increase autonomy in deaf emerging adults	Future studies should prusue the nuances involvled with social emotional development in CI users of all ages. Larger qualitative and/or quantitative studies are needed to validate the findings of this study.
Autonomy/independence	Work	Participation	Rembar et al	2009	Norway	Effects of cochlear implants: a qualitative study	To investigate the effects on psychological well-being, as well as general benefits and shortcomings, thereby gaining a broad perspective on how cochlear implants have affected recipients’ lives. Furthermore, we wanted a detailed insight into these effects from the recipients’ point of view, in a relatively large scale study.	Cross-sectional | multi centre study	Qualitative	Severe to profound hearing loss patients with at least 1 year CI experience	74 (44 female, 30 male| mean age of the subjects was 56.2 years (SD 15.2; range 22–81)	CI	Pre vs post CI	Shortcomings and benefit of the CI as perceived by the recipients. And and positive and negative effects of implant on emotinal well-being.	No(not specific but identified)	No(not specific but identified)	No(not specific but identified)	Self-made open ended questionnaire (consisting of 4 questions) regarding shortcomings and benefits of CI	The subjects’ employment situation had generally improved, as they either performed better at the job they had or got a better job. also positive effect on education, as well as on everyday activities. Social participation increased.| Subject also experienced that being able to deal with various life situation on their own gave an increased feeling of independence and mastery | However, the impla…	CI had a global impact on the lives of recipients, which are likely caused by the improved hearing abilities. | Our study is the largest in the literature using a qualitative approach to investigate the effects of cochlear implants on quality of life. Because of the large number of participants in our study, together with the support from results of other qualitative studies in this area, we find…	Generalisation of results may be difficult due to study design, although the number of participants was high. Further, early- and late-deafened participants were included and grouped together. According to the author this is needed in qualitative studies, as it provides more robust and rich data, but may make generalisation harder. Using open-ended questionnaires may result in important data bein…	Recipients considered life with the cochlear implant to be a new life, as both their interactions with the world around them and their experience of themselves as persons were improved. Overall, they enjoyed an improved psychological well-being. As such, the effects of cochlear implantation were perceived to extend far beyond improved hearing abilities and speech perception.	None
	Work		Rihkanen	1990	Finland	Subjective benefit of communication aids evaluated by postlingually deaf adults	Not specified. The subjecls were asked to evaluate the subjective benefit, disadvantage and magnitude of hearing impairment after the rehabilitation.	Prospective study	Quantitative	Postlingually profound deaf adults. After follow-up unilateral CI users	28 postlingually deaf adults considered needing help for their communication problem after clinical examination by an audiological physician. a speech therapist, a psychologist, and an audiometrician. 10 of these subjects received a CI (mean age 49 year, 19 year profoundly deaf)	CI	Pre vs post CI	The subjects were asked to evaluate the subjective benefit, dîsadvantage and magnitude of hearing impairment after the rehabilitation.	No	-	-	Unspecified questionnaire (including multiple choice)	During follow-up 2 participants in the CI group had retired. One CI user had returned to work as a typist, and another CI user had taken a part-time job as a cleaner. They both felt that the implant made the re-employment possible.	No clear discussion points made regarding our outcomes of interest	Small number of subjects, the lack of random selection and the modern surgical intervention may have had an effect on the subjective attitude. Even with these reservations this study gives fairly consistent evidence that the cochlear implant users are at least as satisfied with their device as are users of the conventional hearing aids ha ving some residual hearand significantly more satisfied th…	Not regarding our outcome	Not specified
	Work		Ross et al	2007	Scotland	Escaping a silent world: profound hearing loss, cochlear implants and household interaction	This paper reports a qualitative investigation of the effects hearing loss had on the lives of patients and their partners and the changes experienced pre- to post-implantation	Cross sectional | retrospective view of participants	Qualitative	Adult CI users with profound hearing loss with 6 months to 6 years of CI use. And their normal hearing partners.	6 (3 female, 3 male CI users. age range 49 - 81) 1 user had prelingual HL	CI	Pre vs post CI	Experiences regarding pre-implant, after operation to implant switch on; and post-implant.	No(not specific but identified)	-	-	Semi-structured interviews with patients and their partners. Participants had influence on the agenda of the interview.	Enabled users to engage in wider social interactions. Not all working participants experienced improvement in employment, employer expactations of hearing improvment were unrealistic.	After CI, social interactions gradually increased, both with and without the partner. Improvements were noticed in self-confindence. Not all working CI recipients experienced improvements in the hearing related issues at work. This was largely due to the unrealistic expectations from their employers,who expected once implanted the normal hearing would be restored.	The age of participants may raise the question whether it would be applicable for younger adult CI recipients.	None really made regarding our question, see discussion.	Further and better funded research on this topic using a larger population.
	Work		Saxon et al	2001	USA	Impact of a Cochlear Implant on Job Functioning	Determine impact of CI on job functioning in adults with profound hearing loss	Cross-sectional study | retrospective view of participants, recall to pre-CI	Quantitative	Adults with postlingual profound hearing loss who had been implanted at least 6 months prior to participation and their employers/supervisors	13 (9 employed, 4 retired or self-employed) and 9 employers	CI	Pre vs post CI	Job functioning	Yes	-	-	APHAB questionnaire, modified for CI and work	Both the supervisors and cochlear implant users indicated the clients were more aware of warning signals, more able to understand conversations in most environments, and were able to identify sounds in their environment after receiving their implants. Supervisors tend to overrate the patient's abilities compared to clients rating their own abilities pre-implantation. Their post rating were more c…	For optimal use of their CI, an vocational evaluation may be needed. A full evaluation would include a situational assessment where the client would be placed at an actual job site and work through two or three days to determine appropriateness of a possible placement. Three of these situational assessments would present both the evaluator and the client critical information for future decision m…	Small sample size allowed for limited statistical evaluation.	Results indicate that CI has a positive impact on job functioning, particularly through improved communication and ability to identify warning signals. Both clients and supervisors should be counseled on the potential benefits and limitations of cochlear implants in the workplace.	Study on job functioning with larger population and objective and subjective measures for job functioning with and without CI. Further studies with larger sample size could provide information on the vocational benefits of CI.
Autonomy			Sonnet et al	2017	France	Cognitive Abilities and Quality of Life After Cochlear Implantation in the Elderly	To conduct a prospec-tive evaluation of changes in the QoL, cognitive functioning, and mood disorders relative to auditory improvements in elderly patients who received CI surgery.	Prospective observational study	Quantitative	Elderly hearing impaired aged 65-80 (pre and post CI mesurements)	16 (10 female, 6 male, mean age was 72.5 years)	CI	Pre vs post CI	Autonomy		No (secondary)	-	Autonomy measured by 4 criteria of the I-ADL questionnaire (telephone use, transportation, medication and domestic finances). The other 4 criteria were not used to avoid the confounder of sex.	I-ADL scores remained stable during the first 6 months after CI (mean 0.84), but significantly improved after 12 months (mean 0.94).	The relationship between auditory performance and the ability to use the phone in implanted patients has been previously demonstrated. A loss of autonomy is associated with an increase in medical costs, CI could be promoted as a specific way to reduce medical care requirements in elderly deaf patients.	Small sample size	This study has shown that CI in elderly patients can improve their speech understanding and their AUT(onomy),without deterioration of their cognitive functions.	Given the size of the test population in the present study (n=16), this observation needs to be verified with a much larger sample.
Autonomy	Work	Participation	Tyler et al	1990	USA	Advantages and disadvantages reported by some of the better cochlear-implant users	Evaluate the advantages and disadvantages of CI as reported by the better CI users	Cross-sectional | part of other study but reassessed.	Qualitative	Better CI users aged 14-66| CI use ranged from 2 months to 13 years, with a mean of 2,4.	53 (age range 14-66, mean age 40,5 years)	CI	Pre vs post CI	Life style:Participation in social events, job functioning and independence And improvements in overall psychological health	No(not specific but identified)	No(not specific but identified)	No(not specific but identified)	Open ended self-made questionnaire	14 patients reported an increase in participation in social activities, 10 reported improvements at work and 9 reported an increase in independence. 5 patients mentioned an acceptance by others/no longer isolated.	Individuals also reported that they felt more at ease in social situations after receiving a Cochlear Implant. This could have been due to improved communication resulting from improved speech perception. Neither. of the two psychological disadvantages (frustrauon when learning and dependence/frustration when it fails) are indicative of a decline in general psychological health as a result of the…	As only successful CI users were included in this study, the results likely favor benefit and minimize problems. However, the authors believe that categorizations of advantages and disadvantages are likely to be applicable to a more representative sample of CI users.	No clear conclusion is made by the author. This paper investigaged advantages and disadvantages experienced by succesful CI users.	Research on a more representatitve sample of CI users to draw more general conclusions. Using a close-ended questionnaire may also be useful.
Autonomy		Participation	Volter	2018	Germany	Can cochlear implantation improve neurocognition in the aging population?	The aim of this investigation is to explore the influence of cochlear implantation on neurocognition in a prospective survey of hearing impaired adults aged 50 years and more by analyzing a broad spectrum of neurocognitive abilities such as short- and long-term memory, working memory, attention, processing speed as well as inhibition and verbal fluency.	Prospective observational study	Quantitative	In total, 60 patients age 50 - 84 years had been tested prior to cochlear implantation. Twenty-eight individuals (46.7%) were younger than 65 years, whereas 32 (53.3%) individuals were 65 years and older (Figure 1).Out of these, 33 subjects (15 males and 18 females) aged between 50 and 82 years were reassessed 6 months after implantation. 20 subjects underwent a 12-month follow-up assessment.	60 patients pre implantation. Out of these 33 completed 6 months follow up. Of these 20 completed the 12 months followup.	CI	Pre vs Post	Neurocognition		No (part of scale)	No (part of scale)	WHOQOL subscales Autonomy and participation	General quality of life as obtained using the WHOQOL-OLD significantly improved at 6 months after cochlear implantation t1 is prior to implantation. t2 is 6 months post implantation (t1: 72.52 [SD=7.37], t2: 75.41 [SD=7.56]; p=0.027). This was also true for the sensory functions (t1: 9.9 [SD=2.91], t2: 13.03 [SD=2.89]; p,0.001) and the autonomy-related questions (t1: 15.1 [SD=2.83], t2: 15.97 [SD…	None	None	No clear narrative conclusion regarding our outcomes of interest. Comparing 6 months post-op to pre-op they obeserved statistical diffrences on the autonomy scale. And no statistical significance on the social participation scale. Comparing 12 months to 6 months post op there wer no further improvements.	None
Autonomy	Work	Participation	Wexler et al	1982	USA	Psychological effects of cochlear implant: patient and "index relative" perceptions	Evaluating the benefit of CI as reported by the patient and index relative.	Cross sectional | Retrospective view of participants | asked patient and index relative about state before CI	Quantitative	Postlingually deafened CI users. Age of participants was highly variable, duration of CI use ranged from 0.5-10 years	22 CI users (13 male, 9 female) and 13 index relatives (7 male, 6 female)	CI	Pre vs post CI	Participation in group activities	No(not specific but identified)	No(not specific but identified)	No(not specific but identified)	Self-made questionnaire based on an earlier interview study with CI users	Patients reported more independence in daily acitvities such as shopping. Participation in group acitvities is still difficult, but patients felt more comfortable after CI. They are somewhat more facile to pick up the drift of conversation. They feel less isolated because their understanding about what is transpiring has improved. Patients report that implant has an effect on lifestyle, because i…	The index relative tends to perceive events in a manner similar to that of the patient. Now that the patient has the implant, the index relative is reÏieved about matters of safety. The patient is perceived to have fewer episodes of emotional distress. By the same token, the index relative is less upset and this is attributed to the contribution of the implant toward the patient's well-being.	In one important respect the present design is weakened since our patients had implants at the time of testing. In effect, we instructed the index relatives to recall what they thought and how they felt before the patient had an implant. Obviously, several factors can contaminate "after the fact"memories. It is conceiveable that our results are skewed becasue unctrolled factors unduly influenced …	For profoundly deafened, the implant increases the sense of security, diminishes dependenc on others and reduces the frequency and intensity of emoitnal distress, promotes communication, particularly through more efficient speechreading, and there is a significant decrease in dread when social situation are encountered. These are comfirmed by index relatives. Participation in group acitivites is …	None
Autonomy			Zhao et al	1997	Wales	The use of qualitative questionnaires in patients having and being considered for cochlear implants	Examine particular hearing complaints in CI candidates and specific benefits/shortcomings in CI users	Prospective study	Qualitative (kwantificeerd door te tellen hoe vaak iets genoemd wordt)	Postlingual profoundly (>90dB HL) deaf adults with otherwise good general health	26 CI candidates (17 female, 9 male), of which 13 CI users with 9 months of experience	CI	CI vs no CI	Independence		No(not specific but identified)	-	Open-ended hearing questionnaire as developed by Barcham et al 1980. And the benefits/problems questionnaire for patients with a CI. (responses were analysed and divided into four categories; acoustical, practical, medical and psychological.)	CI users reported significantly more benefit than in other literature reported HA or BAHA users, but equal shortcomings of the device. 38% of the CI users reported to feel less isolated from society and 15% reported have become more independent since the implantation. The cochlear implants provided in terms of improved speech reception. The major benefits in the 'psychosocial' area were reported …	It is interesting that 45% of complaints come in the 'psychosocial'category. This clearly reflects that handicap of CI candidates is their main problem area, whereas in patients with other auditory disorders the most common complaints are usually related to the disability of hearing live speech.	None reported	None in our outcome measures	None
